# Supplementary material for: Dietary Fatty Acid Intake and the Colonic Gut Microbiota in Humans
Source: Nutrients. 2022 Jun 29;14(13):2722. doi: 10.3390/nu14132722 (PMC9268849; doi:10.3390/nu14132722)
Supplement: Supplementary file 1 [file nutrients-14-02722-s001.zip]

Archive with 1 entries (1 files):
- nutrients-1760154-supplementary.pdf
